# Supplementary material for: A new application of multiplex PCR combined with membrane biochip assay for rapid detection of 9 common pathogens in sepsis
Source: PeerJ. 2023 May 12;11:e15325. doi: 10.7717/peerj.15325 (PMC10184654; doi:10.7717/peerj.15325)
Supplement: Supplemental Information 1 [file peerj-11-15325-s001.zip]

Archive with 97 entries (96 files):
- Raw Data/Information on clinical samples of sepsis.xlsx
- Raw Data/Results of 179 clinical samples of septicemia by membrane microarray (grayscale)-1/
- Raw Data/Results of 179 clinical samples of septicemia by membrane microarray (grayscale)-1/559752.tif
- Raw Data/Results of 179 clinical samples of septicemia by membrane microarray (grayscale)-1/559792.tif
- Raw Data/Results of 179 clinical samples of septicemia by membrane microarray (grayscale)-1/559927.tif
- Raw Data/Results of 179 clinical samples of septicemia by membrane microarray (grayscale)-1/561683.tif
- Raw Data/Results of 179 clinical samples of septicemia by membrane microarray (grayscale)-1/563119.tif
- Raw Data/Results of 179 clinical samples of septicemia by membrane microarray (grayscale)-1/563625.tif
- Raw Data/Results of 179 clinical samples of septicemia by membrane microarray (grayscale)-1/563701.tif
- Raw Data/Results of 179 clinical samples of septicemia by membrane microarray (grayscale)-1/565287.tif
- Raw Data/Results of 179 clinical samples of septicemia by membrane microarray (grayscale)-1/566716.tif
- Raw Data/Results of 179 clinical samples of septicemia by membrane microarray (grayscale)-1/567226.tif
- Raw Data/Results of 179 clinical samples of septicemia by membrane microarray (grayscale)-1/569216.tif
- Raw Data/Results of 179 clinical samples of septicemia by membrane microarray (grayscale)-1/569510.tif
- Raw Data/Results of 179 clinical samples of septicemia by membrane microarray (grayscale)-1/569935.tif
- Raw Data/Results of 179 clinical samples of septicemia by membrane microarray (grayscale)-1/570575.tif
- Raw Data/Results of 179 clinical samples of septicemia by membrane microarray (grayscale)-1/570892.tif
- Raw Data/Results of 179 clinical samples of septicemia by membrane microarray (grayscale)-1/570900.tif
- Raw Data/Results of 179 clinical samples of septicemia by membrane microarray (grayscale)-1/570902.tif
- Raw Data/Results of 179 clinical samples of septicemia by membrane microarray (grayscale)-1/571245.tif
- Raw Data/Results of 179 clinical samples of septicemia by membrane microarray (grayscale)-1/571730.tif
- Raw Data/Results of 179 clinical samples of septicemia by membrane microarray (grayscale)-1/572409.tif
- Raw Data/Results of 179 clinical samples of septicemia by membrane microarray (grayscale)-1/573116.tif
- Raw Data/Results of 179 clinical samples of septicemia by membrane microarray (grayscale)-1/573429.tif
- Raw Data/Results of 179 clinical samples of septicemia by membrane microarray (grayscale)-1/573701.tif
- Raw Data/Results of 179 clinical samples of septicemia by membrane microarray (grayscale)-1/573741.tif
- Raw Data/Results of 179 clinical samples of septicemia by membrane microarray (grayscale)-1/574108.tif
- Raw Data/Results of 179 clinical samples of septicemia by membrane microarray (grayscale)-1/574503.tif
- Raw Data/Results of 179 clinical samples of septicemia by membrane microarray (grayscale)-1/576048.tif
- Raw Data/Results of 179 clinical samples of septicemia by membrane microarray (grayscale)-1/576657.tif
- Raw Data/Results of 179 clinical samples of septicemia by membrane microarray (grayscale)-1/576742.tif
- Raw Data/Results of 179 clinical samples of septicemia by membrane microarray (grayscale)-1/576815.tif
- Raw Data/Results of 179 clinical samples of septicemia by membrane microarray (grayscale)-1/576869.tif
- Raw Data/Results of 179 clinical samples of septicemia by membrane microarray (grayscale)-1/577754.tif
- Raw Data/Results of 179 clinical samples of septicemia by membrane microarray (grayscale)-1/578603.tif
- Raw Data/Results of 179 clinical samples of septicemia by membrane microarray (grayscale)-1/578651.tif
- Raw Data/Results of 179 clinical samples of septicemia by membrane microarray (grayscale)-1/578692.tif
- Raw Data/Results of 179 clinical samples of septicemia by membrane microarray (grayscale)-1/578816.tif
- Raw Data/Results of 179 clinical samples of septicemia by membrane microarray (grayscale)-1/579254.tif
- Raw Data/Results of 179 clinical samples of septicemia by membrane microarray (grayscale)-1/579729.tif
- Raw Data/Results of 179 clinical samples of septicemia by membrane microarray (grayscale)-1/580060.tif
- Raw Data/Results of 179 clinical samples of septicemia by membrane microarray (grayscale)-1/580802.tif
- Raw Data/Results of 179 clinical samples of septicemia by membrane microarray (grayscale)-1/581311.tif
- Raw Data/Results of 179 clinical samples of septicemia by membrane microarray (grayscale)-1/582268.tif
- Raw Data/Results of 179 clinical samples of septicemia by membrane microarray (grayscale)-1/582702.tif
- Raw Data/Results of 179 clinical samples of septicemia by membrane microarray (grayscale)-1/582740.tif
- Raw Data/Results of 179 clinical samples of septicemia by membrane microarray (grayscale)-1/582797.tif
- Raw Data/Results of 179 clinical samples of septicemia by membrane microarray (grayscale)-1/584063.tif
- Raw Data/Results of 179 clinical samples of septicemia by membrane microarray (grayscale)-1/584368.tif
- Raw Data/Results of 179 clinical samples of septicemia by membrane microarray (grayscale)-1/584502.tif
- Raw Data/Results of 179 clinical samples of septicemia by membrane microarray (grayscale)-1/585791.tif
- Raw Data/Results of 179 clinical samples of septicemia by membrane microarray (grayscale)-1/585866.tif
- Raw Data/Results of 179 clinical samples of septicemia by membrane microarray (grayscale)-1/586552.tif
- Raw Data/Results of 179 clinical samples of septicemia by membrane microarray (grayscale)-1/587392.tif
- Raw Data/Results of 179 clinical samples of septicemia by membrane microarray (grayscale)-1/587531.tif
- Raw Data/Results of 179 clinical samples of septicemia by membrane microarray (grayscale)-1/588003.tif
- Raw Data/Results of 179 clinical samples of septicemia by membrane microarray (grayscale)-1/588227.tif
- Raw Data/Results of 179 clinical samples of septicemia by membrane microarray (grayscale)-1/589143.tif
- Raw Data/Results of 179 clinical samples of septicemia by membrane microarray (grayscale)-1/590933.tif
- Raw Data/Results of 179 clinical samples of septicemia by membrane microarray (grayscale)-1/591502.tif
- Raw Data/Results of 179 clinical samples of septicemia by membrane microarray (grayscale)-1/591850.tif
- Raw Data/Results of 179 clinical samples of septicemia by membrane microarray (grayscale)-1/592121.tif
- Raw Data/Results of 179 clinical samples of septicemia by membrane microarray (grayscale)-1/592290.tif
- Raw Data/Results of 179 clinical samples of septicemia by membrane microarray (grayscale)-1/592536.tif
- Raw Data/Results of 179 clinical samples of septicemia by membrane microarray (grayscale)-1/592705.tif
- Raw Data/Results of 179 clinical samples of septicemia by membrane microarray (grayscale)-1/592773.tif
- Raw Data/Results of 179 clinical samples of septicemia by membrane microarray (grayscale)-1/592800.tif
- Raw Data/Results of 179 clinical samples of septicemia by membrane microarray (grayscale)-1/593689.tif
- Raw Data/Results of 179 clinical samples of septicemia by membrane microarray (grayscale)-1/593914.tif
- Raw Data/Results of 179 clinical samples of septicemia by membrane microarray (grayscale)-1/595301.tif
- Raw Data/Results of 179 clinical samples of septicemia by membrane microarray (grayscale)-1/597146.tif
- Raw Data/Results of 179 clinical samples of septicemia by membrane microarray (grayscale)-1/597339.tif
- Raw Data/Results of 179 clinical samples of septicemia by membrane microarray (grayscale)-1/597971.tif
- Raw Data/Results of 179 clinical samples of septicemia by membrane microarray (grayscale)-1/598393.tif
- Raw Data/Results of 179 clinical samples of septicemia by membrane microarray (grayscale)-1/598819.tif
- Raw Data/Results of 179 clinical samples of septicemia by membrane microarray (grayscale)-1/598964.tif
- Raw Data/Results of 179 clinical samples of septicemia by membrane microarray (grayscale)-1/599257.tif
- Raw Data/Results of 179 clinical samples of septicemia by membrane microarray (grayscale)-1/599975.tif
- Raw Data/Results of 179 clinical samples of septicemia by membrane microarray (grayscale)-1/600157.tif
- Raw Data/Results of 179 clinical samples of septicemia by membrane microarray (grayscale)-1/600194.tif
- Raw Data/Results of 179 clinical samples of septicemia by membrane microarray (grayscale)-1/600264.tif
- Raw Data/Results of 179 clinical samples of septicemia by membrane microarray (grayscale)-1/600436.tif
- Raw Data/Results of 179 clinical samples of septicemia by membrane microarray (grayscale)-1/601138.tif
- Raw Data/Results of 179 clinical samples of septicemia by membrane microarray (grayscale)-1/601621.tif
- Raw Data/Results of 179 clinical samples of septicemia by membrane microarray (grayscale)-1/601991.tif
- Raw Data/Results of 179 clinical samples of septicemia by membrane microarray (grayscale)-1/602261.tif
- Raw Data/Results of 179 clinical samples of septicemia by membrane microarray (grayscale)-1/602492.tif
- Raw Data/Results of 179 clinical samples of septicemia by membrane microarray (grayscale)-1/602549.tif
- Raw Data/Results of 179 clinical samples of septicemia by membrane microarray (grayscale)-1/603977.tif
- Raw Data/Results of 179 clinical samples of septicemia by membrane microarray (grayscale)-1/605643.tif
- Raw Data/Results of 179 clinical samples of septicemia by membrane microarray (grayscale)-1/605742.tif
- Raw Data/Results of 179 clinical samples of septicemia by membrane microarray (grayscale)-1/606486.tif
- Raw Data/Results of 179 clinical samples of septicemia by membrane microarray (grayscale)-1/609230.tif
- Raw Data/Results of 179 clinical samples of septicemia by membrane microarray (grayscale)-1/610806.tif
- Raw Data/Results of 179 clinical samples of septicemia by membrane microarray (grayscale)-1/610860.tif
- Raw Data/Results of 179 clinical samples of septicemia by membrane microarray (grayscale)-1/614012.tif
- Raw Data/Results of 179 clinical samples of septicemia by membrane microarray (grayscale)-1/614116.tif
