# Supplementary material for: A new application of multiplex PCR combined with membrane biochip assay for rapid detection of 9 common pathogens in sepsis
Source: PeerJ. 2023 May 12;11:e15325. doi: 10.7717/peerj.15325 (PMC10184654; doi:10.7717/peerj.15325)
Supplement: Supplemental Information 2 [file peerj-11-15325-s002.zip]

Archive with 85 entries (84 files):
- Raw Data-2/Results of 179 clinical samples of septicemia by membrane microarray (grayscale)-2/
- Raw Data-2/Results of 179 clinical samples of septicemia by membrane microarray (grayscale)-2/110783.tif
- Raw Data-2/Results of 179 clinical samples of septicemia by membrane microarray (grayscale)-2/123776.tif
- Raw Data-2/Results of 179 clinical samples of septicemia by membrane microarray (grayscale)-2/144431.tif
- Raw Data-2/Results of 179 clinical samples of septicemia by membrane microarray (grayscale)-2/147881.tif
- Raw Data-2/Results of 179 clinical samples of septicemia by membrane microarray (grayscale)-2/179447.tif
- Raw Data-2/Results of 179 clinical samples of septicemia by membrane microarray (grayscale)-2/182996.tif
- Raw Data-2/Results of 179 clinical samples of septicemia by membrane microarray (grayscale)-2/189211.tif
- Raw Data-2/Results of 179 clinical samples of septicemia by membrane microarray (grayscale)-2/203840.tif
- Raw Data-2/Results of 179 clinical samples of septicemia by membrane microarray (grayscale)-2/206018.tif
- Raw Data-2/Results of 179 clinical samples of septicemia by membrane microarray (grayscale)-2/219946.tif
- Raw Data-2/Results of 179 clinical samples of septicemia by membrane microarray (grayscale)-2/223431.tif
- Raw Data-2/Results of 179 clinical samples of septicemia by membrane microarray (grayscale)-2/230871.tif
- Raw Data-2/Results of 179 clinical samples of septicemia by membrane microarray (grayscale)-2/236368.tif
- Raw Data-2/Results of 179 clinical samples of septicemia by membrane microarray (grayscale)-2/241717.tif
- Raw Data-2/Results of 179 clinical samples of septicemia by membrane microarray (grayscale)-2/243424.tif
- Raw Data-2/Results of 179 clinical samples of septicemia by membrane microarray (grayscale)-2/253525.tif
- Raw Data-2/Results of 179 clinical samples of septicemia by membrane microarray (grayscale)-2/259639.tif
- Raw Data-2/Results of 179 clinical samples of septicemia by membrane microarray (grayscale)-2/266648.tif
- Raw Data-2/Results of 179 clinical samples of septicemia by membrane microarray (grayscale)-2/267052.tif
- Raw Data-2/Results of 179 clinical samples of septicemia by membrane microarray (grayscale)-2/269125.tif
- Raw Data-2/Results of 179 clinical samples of septicemia by membrane microarray (grayscale)-2/269726.tif
- Raw Data-2/Results of 179 clinical samples of septicemia by membrane microarray (grayscale)-2/273990.tif
- Raw Data-2/Results of 179 clinical samples of septicemia by membrane microarray (grayscale)-2/295480.tif
- Raw Data-2/Results of 179 clinical samples of septicemia by membrane microarray (grayscale)-2/304683.tif
- Raw Data-2/Results of 179 clinical samples of septicemia by membrane microarray (grayscale)-2/310183.tif
- Raw Data-2/Results of 179 clinical samples of septicemia by membrane microarray (grayscale)-2/323230.tif
- Raw Data-2/Results of 179 clinical samples of septicemia by membrane microarray (grayscale)-2/329486.tif
- Raw Data-2/Results of 179 clinical samples of septicemia by membrane microarray (grayscale)-2/329631.tif
- Raw Data-2/Results of 179 clinical samples of septicemia by membrane microarray (grayscale)-2/341598.tif
- Raw Data-2/Results of 179 clinical samples of septicemia by membrane microarray (grayscale)-2/363214.tif
- Raw Data-2/Results of 179 clinical samples of septicemia by membrane microarray (grayscale)-2/369411.tif
- Raw Data-2/Results of 179 clinical samples of septicemia by membrane microarray (grayscale)-2/384846.tif
- Raw Data-2/Results of 179 clinical samples of septicemia by membrane microarray (grayscale)-2/387525.tif
- Raw Data-2/Results of 179 clinical samples of septicemia by membrane microarray (grayscale)-2/396874.tif
- Raw Data-2/Results of 179 clinical samples of septicemia by membrane microarray (grayscale)-2/400747.tif
- Raw Data-2/Results of 179 clinical samples of septicemia by membrane microarray (grayscale)-2/426680.tif
- Raw Data-2/Results of 179 clinical samples of septicemia by membrane microarray (grayscale)-2/434635.tif
- Raw Data-2/Results of 179 clinical samples of septicemia by membrane microarray (grayscale)-2/436281.tif
- Raw Data-2/Results of 179 clinical samples of septicemia by membrane microarray (grayscale)-2/448992.tif
- Raw Data-2/Results of 179 clinical samples of septicemia by membrane microarray (grayscale)-2/458603.tif
- Raw Data-2/Results of 179 clinical samples of septicemia by membrane microarray (grayscale)-2/474526.tif
- Raw Data-2/Results of 179 clinical samples of septicemia by membrane microarray (grayscale)-2/474540.tif
- Raw Data-2/Results of 179 clinical samples of septicemia by membrane microarray (grayscale)-2/476184.tif
- Raw Data-2/Results of 179 clinical samples of septicemia by membrane microarray (grayscale)-2/483988.tif
- Raw Data-2/Results of 179 clinical samples of septicemia by membrane microarray (grayscale)-2/484698.tif
- Raw Data-2/Results of 179 clinical samples of septicemia by membrane microarray (grayscale)-2/484998.tif
- Raw Data-2/Results of 179 clinical samples of septicemia by membrane microarray (grayscale)-2/487493.tif
- Raw Data-2/Results of 179 clinical samples of septicemia by membrane microarray (grayscale)-2/506348.tif
- Raw Data-2/Results of 179 clinical samples of septicemia by membrane microarray (grayscale)-2/506608.tif
- Raw Data-2/Results of 179 clinical samples of septicemia by membrane microarray (grayscale)-2/509536.tif
- Raw Data-2/Results of 179 clinical samples of septicemia by membrane microarray (grayscale)-2/516080.tif
- Raw Data-2/Results of 179 clinical samples of septicemia by membrane microarray (grayscale)-2/517652.tif
- Raw Data-2/Results of 179 clinical samples of septicemia by membrane microarray (grayscale)-2/519285.tif
- Raw Data-2/Results of 179 clinical samples of septicemia by membrane microarray (grayscale)-2/521356.tif
- Raw Data-2/Results of 179 clinical samples of septicemia by membrane microarray (grayscale)-2/522880.tif
- Raw Data-2/Results of 179 clinical samples of septicemia by membrane microarray (grayscale)-2/525970.tif
- Raw Data-2/Results of 179 clinical samples of septicemia by membrane microarray (grayscale)-2/529415.tif
- Raw Data-2/Results of 179 clinical samples of septicemia by membrane microarray (grayscale)-2/529971.tif
- Raw Data-2/Results of 179 clinical samples of septicemia by membrane microarray (grayscale)-2/532929.tif
- Raw Data-2/Results of 179 clinical samples of septicemia by membrane microarray (grayscale)-2/533737.tif
- Raw Data-2/Results of 179 clinical samples of septicemia by membrane microarray (grayscale)-2/534747.tif
- Raw Data-2/Results of 179 clinical samples of septicemia by membrane microarray (grayscale)-2/535367.tif
- Raw Data-2/Results of 179 clinical samples of septicemia by membrane microarray (grayscale)-2/535504.tif
- Raw Data-2/Results of 179 clinical samples of septicemia by membrane microarray (grayscale)-2/539499.tif
- Raw Data-2/Results of 179 clinical samples of septicemia by membrane microarray (grayscale)-2/540494.tif
- Raw Data-2/Results of 179 clinical samples of septicemia by membrane microarray (grayscale)-2/543000.tif
- Raw Data-2/Results of 179 clinical samples of septicemia by membrane microarray (grayscale)-2/545021.tif
- Raw Data-2/Results of 179 clinical samples of septicemia by membrane microarray (grayscale)-2/545242.tif
- Raw Data-2/Results of 179 clinical samples of septicemia by membrane microarray (grayscale)-2/545936.tif
- Raw Data-2/Results of 179 clinical samples of septicemia by membrane microarray (grayscale)-2/549769.tif
- Raw Data-2/Results of 179 clinical samples of septicemia by membrane microarray (grayscale)-2/554162.tif
- Raw Data-2/Results of 179 clinical samples of septicemia by membrane microarray (grayscale)-2/554871.tif
- Raw Data-2/Results of 179 clinical samples of septicemia by membrane microarray (grayscale)-2/555406.tif
- Raw Data-2/Results of 179 clinical samples of septicemia by membrane microarray (grayscale)-2/555473.tif
- Raw Data-2/Results of 179 clinical samples of septicemia by membrane microarray (grayscale)-2/556530.tif
- Raw Data-2/Results of 179 clinical samples of septicemia by membrane microarray (grayscale)-2/557644.tif
- Raw Data-2/Results of 179 clinical samples of septicemia by membrane microarray (grayscale)-2/558094.tif
- Raw Data-2/Results of 179 clinical samples of septicemia by membrane microarray (grayscale)-2/558598.tif
- Raw Data-2/Results of 179 clinical samples of septicemia by membrane microarray (grayscale)-2/559099.tif
- Raw Data-2/Results of 179 clinical samples of septicemia by membrane microarray (grayscale)-2/559638.tif
- Raw Data-2/Results of 179 clinical samples of septicemia by membrane microarray (grayscale)-2/559722.tif
- Raw Data-2/Results of 179 clinical samples of septicemia by membrane microarray (grayscale)-2/58274.tif
- Raw Data-2/Results of 179 clinical samples of septicemia by membrane microarray (grayscale)-2/6833.tif
- Raw Data-2/Results of 179 clinical samples of septicemia by membrane microarray (grayscale)-2/75004.tif
